# Supplementary material for: Metagenome Analysis Identifies Microbial Shifts upon Deoxynivalenol Exposure and Post-Exposure Recovery in the Mouse Gut
Source: Toxins (Basel). 2023 Mar 25;15(4):243. doi: 10.3390/toxins15040243 (PMC10142982; doi:10.3390/toxins15040243)
Supplement: Supplementary file 1 [file toxins-15-00243-s001.zip]

Archive with 1 entries (1 files):
- toxins-2270418-supplementary.pdf
